# Supplementary material for: Differential detection of megakaryocytic and erythroid DNA in plasma in hematological disorders
Source: NPJ Genom Med. 2024 Aug 5;9:39. doi: 10.1038/s41525-024-00423-x (PMC11300836; doi:10.1038/s41525-024-00423-x)
Supplement: Supplementary file 2 — Supplementary Tables 1-3 [file 41525_2024_423_MOESM2_ESM.xlsx]

## Sheet: Table S1
Supplementary table 1. Oligonucleotide sequences for the digital PCR assays for the methylated and unmethylated sequences of the erythroblast and megakaryocytic-specific DMRs. The underlined nucleotides in the probes represent the differentially methylated cytosines at the CpG sites. VIC and FAM denote the 2 fluorescent reporters.
Ery-1 marker site (chr12: 48227688-48227701)
Forward primer (degenerate base denoted by Y)	5’-GAGTAAGYGGAGTTGTTGGTATTATGG-3’
Reverse primer	5’- ACCCTCAACCCAACTCCTAAAATAAC-3’
Fluorescence probe for methylated sequences	5’-(VIC)- TCGGGTTAGGCGTGCGT-MGB-3’
Fluorescence probe for unmethylated sequences	5’-(FAM)- TTGGGTTAGGTGTGTGTTT-MGB-3’
Mk-1 marker site (chr9: 112899830-112899839)
Forward primer	5’-ATTGTGGGTTGAGGATGGAGAA-3’
Reverse primer	5’-CATAATCATCATCCTTAACCACAATAAAAA-3’
Fluorescence probe for methylated sequences	5’-(VIC)-TTACGAGCGTTCGGGT-MGB-3’
Fluorescence probe for unmethylated sequences	5’-(FAM)-TTTATGAGTGTTTGGGTTG-MGB-3’

## Sheet: Table S2
Supplementary table 2. Demographics of cases and control subjects.
Sample	Clinical information	Sex	Age (year)
TBR1930	Control	F	41
TNC233-16k	Control	M	29
TNC - B5	Control	M	27
AN-16k	Control	M	16
TBR2306	Control	F	45
TNC232-16k	Control	M	26
TNC - B11	Control	M	24
TBC - B3	Control	M	33
TNC - B9	Control	M	31
TNC231-16k	Control	M	38
TBR1938	Control	F	67
TNC - B2	Control	M	35
TNC - B6	Control	F	28
TBR1990	Control	F	40
TNC - B4	Control	M	27
TBR2184	Control	M	48
TBR4736	Control	M	64
TBR1401	Control	F	63
TBR3573	Control	M	57
TBR5862	Control	F	59
TBR4865	Control	M	66
TBR5958	Control	F	63
TBR6000	Control	F	65
TBR6127	Control	F	63
TNC2	Control	F	40
TBR3483	Control	M	44
TBR4733	Control	M	60
TNC1	Control	F	44
TBR3485	Control	M	66
TBR4732	Control	M	59
TBR4919	Control	M	60
TBR5079	Control	M	60
TBR3560	Control	M	45
TBR6126	Control	F	55
TBR3574	Control	M	60
TBR3556	Control	M	54
TBR6081	Control	F	55
TBR5081	Control	M	66
TBR4944	Control	M	48
TBR4921	Control	M	65
TBR4945	Control	M	56
TBR5947	Control	F	70
TBR5890	Control	F	59
TBR4763	Control	M	64
TBR3561	Control	M	58
TBR6147	Control	F	62
TBR5872	Control	F	60
TBR5900	Control	F	53
TBR4924	Control	M	60
TBR4762	Control	M	63
TBR4918	Control	M	60
TBR5939	Control	F	47
TBR6034	Control	F	47
TBR4948	Control	M	65
TBR4946	Control	M	64
Plt021	ITP	F	40
Plt028	ITP	F	27
Plt029	ITP	F	67
Plt011	ITP	M	28
Plt012	ITP	F	62
Plt013	ITP	M	75
Plt014	ITP	F	62
TBR3993	ITP	F	23
TBR4293	ITP	F	80
TBR4616	ITP	M	64
TBR4422	Thalassaemia	M	31
TBR4423	Thalassaemia	M	27
TBR4421	Thalassaemia	M	33
TBR4424	Thalassaemia	F	26
TBR4420	Thalassaemia	M	47
TBR4417	Thalassaemia	F	36
TBR1214	Thalassaemia	M	19
TBR1262	Thalassaemia	F	57
TBR5717	Thalassaemia	F	37
TBR5240	Thalassaemia	F	31
TBR5268	Thalassaemia	F	33
TBR1263	Thalassaemia	M	35
TBR5711	Thalassaemia	F	47
TBR5234	Thalassaemia	F	46
TBR5247	Thalassaemia	M	46
TBR5273	Thalassaemia	F	37
TBR5239	Thalassaemia	M	33
TBR5264	Thalassaemia	M	39
TBR5274	Thalassaemia	F	26
TBR5706	Thalassaemia	M	48
TBR5715	Thalassaemia	F	38
TBR5246	Thalassaemia	M	48
TBR1202	Thalassaemia	F	28
TBR5267	Thalassaemia	F	33
TBR5716	Thalassaemia	F	32
TBR1215	Thalassaemia	M	19
TBR5253	Thalassaemia	M	33

## Sheet: Table S3
Supplementary table 3. List of reference methylomes for the different cell and tissue types used for the marker development.
Tissue/Cell type	Database	Access ID
B cell	European Genome-phenome Archive (EGA)	EGAF00000239420 EGAF00000239421 EGAF00000239432 EGAF00000239433 EGAF00000239436 EGAF00000239439 EGAF00000239442 EGAF00000239445 EGAF00000239448 EGAF00000239451 EGAF00000239478
Erythroblast	European Genome-phenome Archive (EGA)	EGAF00000358968 EGAF00000358972 EGAF00000358990 EGAF00000359001 EGAF00000359005 EGAF00000359023 EGAF00000359027 EGAF00000359031 EGAF00000359035 EGAF00000359061 EGAF00000359065 EGAF00000359069 EGAF00000359073 EGAF00000359080 EGAF00000602186 EGAF00000602190 EGAF00000602194 EGAF00000602198 EGAF00000602202 EGAF00000602206 EGAF00000602210 EGAF00000602214 EGAF00000602250 EGAF00000602262 EGAF00000602269…
Megakaryocyte	European Genome-phenome Archive (EGA)	EGAF00000358951 EGAF00000358955 EGAF00000358959 EGAF00000358963 EGAF00000358978 EGAF00000358982 EGAF00000358996 EGAF00000359011 EGAF00000359015 EGAF00000359044 EGAF00000359048 EGAF00000359052 EGAF00000359056 EGAF00000359086
Neutrophil	European Genome-phenome Archive (EGA)	EGAF00000776003 EGAF00000776004 EGAF00000776010 EGAF00000776016 EGAF00000776025 EGAF00000776027 EGAF00000776029 EGAF00000776038 EGAF00000776073 EGAF00000776076 EGAF00000776098 EGAF00000776112 EGAF00000776113 EGAF00000776127 EGAF00000776129 EGAF00000776132 EGAF00000776134
T cell	European Genome-phenome Archive (EGA)	EGAF00000602314 EGAF00000602316 EGAF00000602324 EGAF00000602326 EGAF00000602328 EGAF00000602336 EGAF00000602340 EGAF00000602344 EGAF00000602348 EGAF00000602352 EGAF00000602356 EGAF00000602360 EGAF00000602362 EGAF00000602364 EGAF00000602157 EGAF00000602161 EGAF00000602165 EGAF00000602169 EGAF00000602173 EGAF00000602177 EGAF00000602181 EGAF00000602187 EGAF00000602189 EGAF00000602191 EGAF00000602193…
Adipose	Sequence Read Archive (SRA)	SRR577617 SRR577619 SRR577620 SRR577618 SRR617820 SRR617821 SRR617822 SRR617823 SRR617824 SRR617825 SRR618675
Adrenal gland	Sequence Read Archive (SRA)	SRR577613 SRR577615 SRR577616 SRR577614 SRR616046 SRR616047 SRR616048 SRR616049 SRR616050 SRR616051
Colon	Sequence Read Archive (SRA)	SRR577638 SRR577639 SRR641688 SRR641692 SRR641693 SRR641694 SRR641687 SRR641689 SRR641690 SRR641691 SRR641695 SRR641696
Esophagus	Sequence Read Archive (SRA)	SRR536241 SRR547638 SRR620002 SRR641664 SRR641665 SRR641668 SRR641671 SRR641672 SRR641666 SRR641667 SRR641669 SRR641670 SRR641673
Liver	Sequence Read Archive (SRA)	SRR641603 SRR641609 SRR641610 SRR641611 SRR641612 SRR641613 SRR641614 SRR641615 SRR641616 SRR641617
Lung	Sequence Read Archive (SRA)	SRR536237 SRR536238 SRR547636 SRR619996 SRR641642 SRR641646 SRR641640 SRR641641 SRR641643 SRR641644 SRR641645 SRR641647 SRR641648
Pancreas	Sequence Read Archive (SRA)	SRR536245 SRR536246 SRR547639 SRR620005 SRR620006 SRR620007 SRR620008 SRR620009 SRR620010 SRR620011 SRR620012 SRR641684 SRR641685 SRR641686
Small Intestine	Sequence Read Archive (SRA)	SRR1045718 SRR1045719 SRR1045720 SRR1045721 SRR1045722 SRR1045723 SRR1045757 SRR1045758 SRR1045759 SRR1045760 SRR1045761 SRR1045762 SRR1045763
